# Supplementary material for: Effusanin B Inhibits Lung Cancer by Prompting Apoptosis and Inhibiting Angiogenesis
Source: Molecules. 2023 Nov 21;28(23):7682. doi: 10.3390/molecules28237682 (PMC10707445; doi:10.3390/molecules28237682)
Supplement: Supplementary file 1 [file molecules-28-07682-s001.zip]

Archive with 1 entries (1 files):
- molecules-2623924-supplementary.pdf
